# Supplementary material for: Generation of Chimera-Competent Avian iPSCs Using Defined Transcription Factors
Source: Cells. 2026 Jun 16;15(12):1092. doi: 10.3390/cells15121092 (PMC13296642; doi:10.3390/cells15121092)
Supplement: Supplementary file 1 [file cells-15-01092-s001.zip]

Archive with 1 entries (1 files):
- cells-4318118-supplementary.pdf
